# Supplementary material for: The mutual influences between working memory and empathy for pain: the role of social distance
Source: Soc Cogn Affect Neurosci. 2024 Sep 6;19(1):nsae061. doi: 10.1093/scan/nsae061 (PMC11451274; doi:10.1093/scan/nsae061)
Supplement: nsae061_Supp [file nsae061_supp.zip]

Archive with 1 entries (1 files):
- scan-24-031-File009.docx
